# Supplementary material for: Elucidating the importance and regulation of key enhancers for human MEIS1 expression
Source: Leukemia. 2022 May 27;36(8):1980–9. doi: 10.1038/s41375-022-01602-4 (PMC9343249; doi:10.1038/s41375-022-01602-4)
Supplement: Supplementary file 4 — Supplementary Table S3 [file 41375_2022_1602_MOESM4_ESM.xlsx]

## Sheet: ST3_gRNAs targeting TFs
	gRNA target gene	gRNA sequence	mutation frequency %	Mean Florescence Intensity of GFP
1	CREB_1	GTTCTCGGCTCCAGATTCCA	40.7	4610
2	CREB_2	CAGCTGTACTAGAGTTACGG	59.4	4669
3	SP3_1	CCTGTACTATCTATCGTAAC	N/A	4684
			control has nonspecific
4	SP3_2	TAGGAGGAGCACCAAACCGA	72.9	4822
5	YY2_1	TCCTATGGAGGACATTCCGA	64.3	4405
6	YY2_2	GATGGCAATTGGATCTACGG	54.3	4579
7	YY1_1	CGACTACATTGAACAAACGC	28.3	4536
8	YY1_2	AAGAAGAGTTACCTCAGCGG	49.1	4475
9	MYB_1	CAAGTCTGGAAAGCGTCACT	32.1	5247
10	MYB_2	GCAATAACAGACCAACGTTT	35.1	4713
11	ERG_1	CAAGATGACGGATCCCGACG	75	4564
12	ERG_2	CACCTGGGAAGGCACCAACG	65.3	4602
13	ERG_3	GCTGCCGTAGTTCATCCCAA	71.7	4599
14	ERG_4	AGCCAGGTGTGGCGTTCCGT	77.7	4583
15	FLI1_1	CACCTGGGAGGGGACCAACG	89	3825
16	FLI1_2	CAAAATGACGGACCCCGATG	73.1	3902
17	FLI1_3	TCACTTTAGGGAGTCTCCGG	76.8	3917
18	FLI1_4	ATGACCACATGAATGGATCC	92.5	3988
ctrl	AAVS1	GGGGCCACTAGGGACAGGAT		4855
